# Supplementary material for: Structural basis for the non-self RNA-activated protease activity of the type III-E CRISPR nuclease-protease Craspase
Source: Nat Commun. 2022 Dec 7;13:7549. doi: 10.1038/s41467-022-35275-5 (PMC9729208; doi:10.1038/s41467-022-35275-5)
Supplement: Supplementary file 4 — Source Data [file 41467_2022_35275_MOESM4_ESM.xlsx]

## Sheet: Fig. 2c, d
Figure 2c
Figure 2d

## Sheet: Fig. 5g, h, i
Figure 5h & 5i
Figure 5g

## Sheet: S1a, b, c, d
Extended Data Figure 1a
Extended Data Figure 1b
Extended Data Figure 1c, d

## Sheet: S8a
Extended Data Figure 8a

## Sheet: S12b, c, d, e, f, g
Extended Data Figure S12b
Extended Data Figure S12c
Extended Data Figure S12d
Extended Data Figure S12e
Extended Data Figure S12f
Extended Data Figure S12g
